# Supplementary material for: Discovery of bicyclic borane molecule B14H26
Source: Commun Chem. 2025 Jan 16;8:14. doi: 10.1038/s42004-025-01409-1 (PMC11739403; doi:10.1038/s42004-025-01409-1)
Supplement: Supplementary file 3 — Supplementary Data 1 [file 42004_2025_1409_MOESM3_ESM.txt]

40
octagon_B14H26
 B   17.126699   18.481613   17.304577
 B   17.757977   19.628514   16.235008
 B   16.137200   19.048832   18.635667
 B   19.506311   20.070115   16.021648
 B   20.711739   19.349229   17.026719
 B   21.076409   17.690669   16.662716
 B   20.121900   16.813096   15.555530
 B   18.440267   16.344761   15.619392
 B   17.474678   16.713550   16.967573
 B   17.090843   15.381777   17.955885
 B   14.541465   18.408415   18.986447
 B   13.714425   17.327002   18.055441
 B   14.126457   15.599184   17.760405
 B   15.494851   14.786327   18.324191
 H   16.458893   17.530473   16.643121
 H   18.710732   19.206241   15.411119
 H   16.985889   20.239682   15.539984
 H   19.707108   20.950536   15.225258
 H   18.575440   20.425013   16.921970
 H   21.358260   19.953137   17.849391
 H   18.037364   15.694022   14.692248
 H   18.062102   17.642034   17.744263
 H   21.701569   18.778586   16.312435
 H   20.347572   18.241852   17.629953
 H   20.579070   16.366287   14.534933
 H   19.530833   15.775675   16.113014
 H   19.027866   17.411107   15.135276
 H   16.334873   15.500668   19.045402
 H   18.039052   14.739925   18.346840
 H   16.493763   19.886779   19.421785
 H   15.741115   18.000243   19.331586
 H   14.937450   19.406717   18.210159
 H   13.988516   18.832198   19.966261
 H   13.612772   16.235110   18.807171
 H   12.625185   17.666461   17.675373
 H   14.338101   16.718050   17.054932
 H   13.243574   15.003714   17.203603
 H   16.392725   14.351707   17.469211
 H   15.363662   13.792919   18.994700
 H   21.868823   17.058857   17.324205
