# Supplementary material for: Discovery of bicyclic borane molecule B14H26
Source: Commun Chem. 2025 Jan 16;8:14. doi: 10.1038/s42004-025-01409-1 (PMC11739403; doi:10.1038/s42004-025-01409-1)
Supplement: Supplementary file 4 — Supplementary Data 2 [file 42004_2025_1409_MOESM4_ESM.txt]

40
fulvene-like_B14H26
 B   16.466067   14.852268   17.100910
 B   17.037356   21.451426   18.504325
 B   14.511337   17.692857   17.762408
 B   18.992284   18.610740   17.841634
 B   13.313993   18.307130   16.590795
 B   20.190194   17.995439   19.012138
 B   17.534678   17.752810   17.554190
 B   15.968756   18.551011   18.049958
 B   19.281549   20.053834   16.976028
 B   14.222050   16.250319   18.628864
 B   15.968194   20.052416   18.875340
 B   17.535056   16.251228   16.729127
 B   18.234073   21.476393   17.287429
 B   15.269592   14.827679   18.318057
 H   15.084004   13.849623   18.974617
 H   18.419908   22.454717   16.631346
 H   16.646177   13.897262   16.410820
 H   16.857115   22.406193   19.194711
 H   15.342578   15.810524   19.180715
 H   18.161026   20.493900   16.424380
 H   16.344198   15.888231   16.296909
 H   17.158988   20.415162   19.307969
 H   13.393744   16.159845   19.482194
 H   20.109919   20.144810   16.122812
 H   14.331600   17.496811   16.458557
 H   19.172727   18.805794   19.145486
 H   13.453996   18.503515   17.867494
 H   20.049430   17.800005   17.735400
 H   15.206357   20.242269   19.773940
 H   18.296676   16.061123   15.830400
 H   12.310434   17.700121   16.394629
 H   21.193905   18.602195   19.208256
 H   14.085266   15.180217   17.853513
 H   19.418224   21.123441   17.752067
 H   15.853895   21.074218   18.040195
 H   17.649634   15.229699   17.564583
 H   13.540595   19.315003   15.999923
 H   19.963768   16.987178   19.602418
 H   16.692475   18.577803   16.943763
 H   16.811105   17.726192   18.660449
