# Supplementary material for: Discovery of bicyclic borane molecule B14H26
Source: Commun Chem. 2025 Jan 16;8:14. doi: 10.1038/s42004-025-01409-1 (PMC11739403; doi:10.1038/s42004-025-01409-1)
Supplement: Supplementary file 5 — Supplementary Data 3 [file 42004_2025_1409_MOESM5_ESM.txt]

22

B         -5.24110       -1.32209       -0.17696
B         -3.78606       -1.27861       -0.19735
H         -5.71675       -2.32820       -0.34173
B         -5.95886        0.20700        0.28062
H         -3.07734       -2.02009       -0.45085
B         -3.29991        0.15473        0.10016
B         -4.69542        1.00974        0.40276
H         -6.78402        0.78907        0.48468
B         -4.21792        2.40278        0.68662
B         -2.64294        2.45529        0.68167
H         -4.37313        3.57627        0.95720
B         -2.09469        0.87730        0.25264
H         -2.65892        3.59809        1.19470
H         -1.33754        0.02298        0.08984
H         -5.55679       -0.79442        0.90587
H         -5.64132       -0.31783       -0.77425
H         -3.59882       -0.33723       -0.88421
H         -3.48848       -0.78026        0.74814
H         -4.61969        1.81595       -0.35174
H         -4.51943        1.34992        1.52024
H         -2.50665        1.80066       -0.40069
H         -2.30859        1.54093        1.39259
