# Supplementary material for: Discovery of bicyclic borane molecule B14H26
Source: Commun Chem. 2025 Jan 16;8:14. doi: 10.1038/s42004-025-01409-1 (PMC11739403; doi:10.1038/s42004-025-01409-1)
Supplement: Supplementary file 6 — Supplementary Data 4 [file 42004_2025_1409_MOESM6_ESM.txt]

40

B          0.77594       -1.78226       -0.97820
B          2.24048        0.45893        0.03941
B          0.78288       -0.39901       -0.24804
B         -0.78305        0.39919        0.24773
B          2.52975        1.90202       -0.82620
B         -0.78361        1.90060        1.07311
B          0.28555        3.29961        0.70210
B          1.48227        3.32458       -0.51480
B          3.43839       -0.15638        1.20991
H          4.44210        0.45038        1.40603
H          3.21196       -1.16464        1.80019
H         -1.54545        2.09045        1.97171
H          2.42092        0.65398        1.34326
H          0.05930       -0.42562        0.85822
H          3.35812        1.99299       -1.67942
H          2.66642        2.97163       -0.05016
H         -0.89791        2.92240        0.23797
H          3.29763       -0.35181       -0.06683
H          0.40718        2.26335        1.50574
H          1.66810        4.30290       -1.17088
H          0.10531        4.25438        1.39248
H          1.40922        2.34208       -1.37785
B         -0.27616       -3.43281       -1.13377
H          1.61878       -1.92948       -1.80023
B         -1.79796       -3.71269       -1.21586
B         -3.47431       -2.38714       -1.30211
B         -3.50380       -0.76818       -1.28881
H         -4.34717       -3.24564       -1.36071
B         -1.98698        0.44319       -0.72429
H         -4.49146       -0.26821       -1.33590
H         -0.02100        0.47458       -0.60924
H         -3.06486        1.19561       -1.27434
H         -2.18498       -4.68051       -1.26133
H          0.28373       -4.61296       -1.12926
H         -2.53336       -2.88890       -1.86916
H         -3.18071       -3.34101       -0.52277
H          0.23897       -2.70733       -2.02752
H         -0.08400       -2.61464       -0.25002
H         -2.74158       -0.19897       -1.79793
H         -3.05896       -0.36418       -0.22493
